# Supplementary material for: Alkyne-Tagged Apigenin, a Chemical Tool to Navigate Potential Targets of Flavonoid Anti-Dengue Leads
Source: Molecules. 2021 Nov 18;26(22):6967. doi: 10.3390/molecules26226967 (PMC8618255; doi:10.3390/molecules26226967)
Supplement: Supplementary file 1 [file molecules-26-06967-s001.zip]

Archive with 1 entries (1 files):
- molecules-1431005-supplementary.pdf
